# Supplementary material for: Identification of Polycystic Ovary Syndrome (PCOS) Specific Genes in Cumulus and Mural Granulosa Cells
Source: PLoS One. 2016 Dec 20;11(12):e0168875. doi: 10.1371/journal.pone.0168875 (PMC5173369; doi:10.1371/journal.pone.0168875)
Supplement: S2 Table — (XLSX) [file pone.0168875.s004.xlsx]

## Sheet: Gene_Specific_Primers
Gene	F/R	Primer Length (bp)	Product Length (bp)	Sequence
ACTB	F	20	125	CCAACCGCGAGAAGATGACC
	R	20		GGAGTCCATCACGATGCCAG
INSR	F	20	191	TGGATTCCGTGGAGGATAAT
	R	20		GCCGTGTGACTTACAGATGG
FZD3	F	20	179	GGCATATAGGTGGGCACAGT
	R	20		GAAATCCCGAGAACAATCCA
MAPK1	F	19	189	ATCGCCGAAGCACCATTCA
	R	20		CAGGGGTCAAGAACTGGGAA
MAPK14	F	21	198	TATGCGTCTGACAGGAACACC
	R	20		TGGGCCGCTGTAATTCTCTT
RUNX2	F	19	217	GACAGCCCCAACTTCCTGT
	R	22		CCACAAATCTCAGATCGTTGAA
PTPRC	F	20	155	TTAGGGACACGGCTGACTTC
	R	20		GAACACTGGGCATCTTTGCT
JUNB	F	20	101	AACAGCCCTTCTACCACGAC
	R	20		CAGGCTCGGTTTCAGGAGTT
FOS	F	20	181	GGGGCAAGGTGGAACAGTTA
	R	20		AGGTTGGCAATCTCGGTCTG
